# Supplementary material for: A Role for Primary Care Pharmacists in the Management of Inflammatory Bowel Disease? Lessons from Chronic Disease: A Systematic Review
Source: Pharmacy (Basel). 2020 Nov 2;8(4):204. doi: 10.3390/pharmacy8040204 (PMC7712000; doi:10.3390/pharmacy8040204)
Supplement: Supplementary file 1 [file pharmacy-08-00204-s001.zip]

Archive with 3 entries (3 files):
- Characteristics of included studies_SuppInfo 1.docx
- Medline search strategy_Supplementary information.docx
- PRISMA 2009 checklist.docx
